# Supplementary material for: Range-wide genetic analysis of an endangered bumble bee (Bombus affinis, Hymenoptera: Apidae) reveals population structure, isolation by distance, and low colony abundance
Source: J Insect Sci. 2024 Apr 3;24(2):19. doi: 10.1093/jisesa/ieae041 (PMC10990054; doi:10.1093/jisesa/ieae041)
Supplement: ieae041_suppl_Supplementary_Tables_S1 [file ieae041_suppl_supplementary_tables_s1.xlsx]

## Sheet: Sheet1
Locus	Error Rate	Plex	Dye	Peak Call	Motif	No. of Alleles	Min Range	Max Range	Quality	Final locus
B124	0.93	Plex A	Blue	Right, Largest	2	11	120	220	Inconsistent	0
BTERN01	0.04	Plex A	Green	Right, Largest	2	9	100	130	Consistent	1
BT28	0.01	Plex A	Green	Right, Largest	3	5	150	200	Consistent	1
BT10	0.99	Plex A	Yellow	Right, Largest	2	28	120	200	Inconsistent	0
B96	0.11	Plex A	Red	Right, Largest	2 (3?)	11	170	218	Consistent	1
BT30	0.05	Plex A	Red	Center Right	3	12	226	260	Consistent	1
BTMS0081	0.02	Plex A	Red	Center Right	4	3	290	320	Consistent	1
BTMS0066	0.02	Plex B	Blue	Left	3	25	110	200	Consistent	1
BTMS0083	0.11	Plex B	Blue	Right	2	37	290	400	Consistent	1
B126	0	Plex B	Green	Left	2	16	150	215	Consistent	1
BTMS0062	0.09	Plex B	Green	Right	2	37	220	350	Consistent	1
BTERN02	0.28	Plex B	Yellow	Right	2	31	150	240	Consistent	1
BTMS0086	0	Plex B	Yellow	Right	3	3	260	300	Consistent	1
BL13	0.01	Plex B	Red	Right	2	3	150	200	Consistent	1
BTMS0059	0.02	Plex B	Red	Right	4	10	300	380	Consistent	1
